# Supplementary material for: Directional Growth of cm-Long PLGA Nanofibers by a Simple and Fast Wet-Processing Method
Source: Materials (Basel). 2022 Jan 17;15(2):687. doi: 10.3390/ma15020687 (PMC8777905; doi:10.3390/ma15020687)
Supplement: Supplementary file 1 [file materials-15-00687-s001.zip]

Archive with 3 entries (2 files):
- materials-1450447-supplementary/
- materials-1450447-supplementary/materials-1450447 Supplementary Material for publish.pdf
- materials-1450447-supplementary/materials-1450447-supplementary.mp4
